# Supplementary material for: Promotion of In Vitro Hair Cell-like Cell Differentiation from Human Embryonic Stem Cells through the Regulation of Notch Signaling
Source: Metabolites. 2021 Dec 15;11(12):873. doi: 10.3390/metabo11120873 (PMC8709284; doi:10.3390/metabo11120873)
Supplement: Supplementary file 1 [file metabolites-11-00873-s001.zip]

Archive with 1 entries (1 files):
- metabolites-1497916-supplementary.pdf
